# Supplementary material for: Dissecting Breast Cancer Circulating Tumor Cells Competence via Modelling Metastasis in Zebrafish
Source: Int J Mol Sci. 2021 Aug 27;22(17):9279. doi: 10.3390/ijms22179279 (PMC8431683; doi:10.3390/ijms22179279)
Supplement: Supplementary file 1 [file ijms-22-09279-s001.zip]

Archive with 1 entries (1 files):
- ijms-1318108-supplementary.pdf
